# Supplementary material for: Water Dynamics in Whey-Protein-Based Composite Hydrogels by Means of NMR Relaxometry
Source: Int J Mol Sci. 2021 Sep 7;22(18):9672. doi: 10.3390/ijms22189672 (PMC8469572; doi:10.3390/ijms22189672)
Supplement: Supplementary file 1 [file ijms-22-09672-s001.zip]

Archive with 1 entries (1 files):
- ijms-1334025-supplementary.pdf
